# Supplementary material for: Tag-seq: a convenient and scalable method for genome-wide specificity assessment of CRISPR/Cas nucleases
Source: Commun Biol. 2021 Jul 2;4:830. doi: 10.1038/s42003-021-02351-3 (PMC8253812; doi:10.1038/s42003-021-02351-3)
Supplement: Supplementary file 4 — Supplementary Data 1-4 [file 42003_2021_2351_MOESM4_ESM.zip]

Archive with 4 entries (4 files):
- Supplementary Data 2.xlsx
- Supplementary Data 3.xlsx
- Supplementary Data 4.xlsx
- Supplementary Data 1.xlsx
