# Supplementary material for: Tag-seq: a convenient and scalable method for genome-wide specificity assessment of CRISPR/Cas nucleases
Source: Commun Biol. 2021 Jul 2;4:830. doi: 10.1038/s42003-021-02351-3 (PMC8253812; doi:10.1038/s42003-021-02351-3)
Supplement: Supplementary file 4 — Supplementary Data 1-4 [file 42003_2021_2351_MOESM4_ESM.zip › Supplementary Data 2.xlsx]

## Sheet: Sheet1
Supplementary Data 2. sgRNAs used in this study.
Gene	Sequence (including PAM 5′–3′)	Target location (hg19)
EMX1	GAGTCCGAGCAGAAGAAGAANGG	chr2 + 73160982-73161004
CTLA4	GTGCGGCAACCTACATGATGNGG	chr2 + 204735453 204735475
AAVS1	GTCACCAATCCTGTCCCTAGNGG	chr19 + 55627113 55627135
HEK293-S1	GGGAAAGACCCAGCATCCGTNGG	chr9 + 110103688 110103710
HEK293-S3	GGCCCAGACTGAGCACGTGANGG	chr9 + 110184620 110184642
PD1	GGCCAGGATGGTTCTTAGGTAGG	chr2 - 242800910 242800932
FANCF	GGAATCCCTTCTGCAGCACCNGG	chr11 - 22647332 22647354
VEGFA-S1	GGGTGGGGGGAGTTTGCTCCNGG	chr6 - 43737291 43737313
HEK293-S2	GAACACAAAGCATAGACTGCNGG	chr5 + 87240597 87240619
NKX2.1	CAACTGCAGCAGGACAGCGGNGG	chr14 - 36986895 36986917
SOX9	GGGCTGTAGGCGATCTGTTGNGG	chr17 - 70120241 70120263
FOXA2	CACGTACATGAGCATGTCGGNGG	chr20 - 22563717 22563739
TCF21	GACTTCCAACGAGAGCACCGNGG	chr6 + 134210631 134210653
HOXA5	AATGGCATGGATCTCAGCGTNGG	chr7 - 27183057 27183079
TP63	GCAGTCGAGCACCGCCAAGTNGG	chr3 + 189526282 189526304
GATA6	GTGCTTGCCGAAGCGCTTCGNGG	chr18 + 19751129 19751151
GAPDH	aGCCCCAGCAAGAGCACAAGNGG	chr12 + 6647352 6647374
ACTB	GTAACAACGCATCTCATATTNGG	chr7 + 5567105 5567127
PGK1	AGGTTTTAGCTAATGCCAAGNGG	chrX - 78125893 78125915 / chrX + 68070435 68070457
IL1RN	GCATCAAGTCAGCCATCAGCNGG	chr2 + 113875357 113875379
MYOD	GAGGTTTGGAAAGGGCGTGCNGG	chr11 + 17740836 17740858
POU5F1-S1	aATCTTCAGGAGGTAAGGGTNGG	chr6 - 31133336 31133358
POU5F1-S2	aCTTGCAGGTGGTCCGAGTGNGG	chr6 - 31132630 31132651
ETV5-S1	GGATCTCAGTCAACTTCAAGNGG	chr3 - 185823253 185823275
ETV5-S2	GATCTGGCTCACGATTCTGANGG	chr3 - 185823413 185823435
ETV5-S4	GGAGTTCAAGCTGATAGAACNGG	chr3 - 185774869 185774891
CEBPa-S1	GGCCAGGAACTCGTCGTTGANGG	chr19 + 33793084 33793106
CEBPa-S3	GCGGCGGCGGCGGCTGGTAANGG	chr19 + 33792762 33792784
B2M	GAGTAGCGCGAGCACAGCTANGG	chr15 - 45003761 45003783
CBLB	GATTTCCTCCTCGACCACCANGG	chr3 + 105586373 105586395
PTPN2-S1	GGAAACTTGGCCACTCTATGNGG	chr18 + 12859204 12859226
PTPN2-S2	GGCACCAACTGGATGGATCANGG	chr18 - 12840742 12840764
EGFR	CAAAGTAAGGAGGTGGCTTTNGG	chr7 + 55259564 55259586
CCR5-CO	CCTTCTTACTGTCCCCTTCTNGG	chr3 + 46414630 46414652
CCR5-32	cAGAATTGATACTGACTGTANGG	chr3 - 46414940 46414962
KRAS	GAGTTTGTATTAAAAGGTACNGG	chr12 - 25398417 25398429
Site 6	TTTNGGGTGATCAGACCCAACAGCAGG	chr3 - 129108493 129108519
RUNX1-S1	TTTNGCTCCGAAGGTAAAAGAAATCAT	chr21 - 36421242 36421268
FANCF	TTTNGTCGGCATGGCCCCATTCGCACG	chr11 - 22647189 22647215
EMX1	TTTNTCCTCCGGTTCTGGAACCACACC	chr2 - 73160921 73160947
CCR5	TTTNGGATTCCCGAGTAGCAGATGACC	chr3 - 46415023 46415049
CD47-S1	TTTNAGAAATGAGAGAGAAACAAGATG	chr3 + 107805419 107805445
CD47-S2	TTTNATAAAACAAAATCTGTAGAATTC	chr3 - 107799148 107799174
CD47-S3	TTTNTCTCCCCTGCTTCCCACAACTAA	chr3 - 107805249 107805275
SIRPa-S1	TTTNAAAAGAGAGAGAGAGGGGGGAAA	chr20 - 1879740 1879766
SIRPa-S2	TTTNCTACAGTTACAACATTCCAACTG	chr20 + 1902671 1902697
SIRPa-S3	TTTNTGTCCGGGACACGTTTCCATTCT	chr20 - 1903070 1903096
CXCR4-S1	TTTNAAAGTCACATCTTGGCTAACTCC	chr2 + 136873755 136873781
CCR5-S1	TTTNTGGGCAACATGCTGGTCATCCTC	chr3 + 46414526 46414552
PD1-S1	TTTNCCCAGAATCTCCAGTTCTGAGTC	chr2 + 242799735 242799761
PD1-S2	TTTNAGGCCCAGCCAGCACTCTGGCCT	chr2 - 242792483 242792509
CTLA4-S1	TTTNTATGAAGTAGGTACTCAAAAGAT	chr2 + 204733604 204733630
CTLA4-S2	TTTNAGCAAAATGGTGAGTGTGGTGCT	chr2 + 204736198 204736224
RUNX1-S1	TTTNTGTCTCTCTGCCCCCTCCCCACT	chr21 + 37371826 37371852
DNMT1-S3	TTTNCTGATGGTCCATGTCTGTTACTC	chr19 - 10244443 10244469
DNMT1-S7	TTTNGCTCAGCAGGCACCTGCCTCAGC	chr19 - 10133918 10133944
MYOD-S1	TTTNGGCTACTACGGATAAATAGCCCA	chr11 + 17741072 17741098
MYOD-S2	TTTNCCGCGGATACAGCAGTCGGGTGT	chr11 + 17740805 17740831
IL1RN-S1	TTTNCAGGAGGGTGACTCAGGCTAGCA	chr2 - 113875317 113875343
IL1RN-S3	TTTNTTAGAGCGTTGGGGACCTTGTCT	chr2 + 113875106 113875132
HBG-S4	TTTNAACTACAGGCCTCACTGGAGCTA	chr11 - 5271453 5271479
HBG-S5	TTTNCCTTGTCAAGGCTATTGGTCAAG	chr11 + 5271181 5271207
