# Supplementary material for: Tag-seq: a convenient and scalable method for genome-wide specificity assessment of CRISPR/Cas nucleases
Source: Commun Biol. 2021 Jul 2;4:830. doi: 10.1038/s42003-021-02351-3 (PMC8253812; doi:10.1038/s42003-021-02351-3)
Supplement: Supplementary file 4 — Supplementary Data 1-4 [file 42003_2021_2351_MOESM4_ESM.zip › Supplementary Data 3.xlsx]

## Sheet: Sheet1
Supplementary Data 3. Primers and oligos for Tag-seq.
Primers	Sequence (5′–3′)
Tag-F	P-A*T*CTCTGAGCCTTATGCGAAATGCGTGTTATCG*C*A
Tag-R	P-T*G*CGATAACACGCATTTCGCATAAGGCTCAGAG*A*T
Tag-L-F1	CGCTTCTCGATAACACGCATTTCGCATAAG
Tag-L-F2	CAGACGTGTGCTCTTCCGATCTCGCATTTCGCATAAGGCTCAGA
Tag-R-F1	CGCTTATTCTGAGCCTTATGCGAAATGCGT
Tag-R-F2	CAGACGTGTGCTCTTCCGATCTCTTATGCGAAATGCGTGTTATCG
Common Adapter-R	GTCGTATTAGTA*G*T
Adapter-1	AATGATACGGCGACCACCGAGATCTACACTCTTTCCCTACACGACGCTCTTCCGATCTNNWNNWNNTAGATCGCACTACTAATACGAC*T
Adapter-2	AATGATACGGCGACCACCGAGATCTACACTCTTTCCCTACACGACGCTCTTCCGATCTNNWNNWNNCTCTCTATACTACTAATACGAC*T
Adapter-3	AATGATACGGCGACCACCGAGATCTACACTCTTTCCCTACACGACGCTCTTCCGATCTNNWNNWNNTATCCTCTACTACTAATACGAC*T
Adapter-4	AATGATACGGCGACCACCGAGATCTACACTCTTTCCCTACACGACGCTCTTCCGATCTNNWNNWNNAGAGTAGAACTACTAATACGAC*T
Adapter-5	AATGATACGGCGACCACCGAGATCTACACTCTTTCCCTACACGACGCTCTTCCGATCTNNWNNWNNGTAAGGAGACTACTAATACGAC*T
Adapter-6	AATGATACGGCGACCACCGAGATCTACACTCTTTCCCTACACGACGCTCTTCCGATCTNNWNNWNNACTGCATAACTACTAATACGAC*T
Adapter-7	AATGATACGGCGACCACCGAGATCTACACTCTTTCCCTACACGACGCTCTTCCGATCTNNWNNWNNAAGGAGTAACTACTAATACGAC*T
Adapter-8	AATGATACGGCGACCACCGAGATCTACACTCTTTCCCTACACGACGCTCTTCCGATCTNNWNNWNNCTAAGCCTACTACTAATACGAC*T
Adapter-9	AATGATACGGCGACCACCGAGATCTACACTCTTTCCCTACACGACGCTCTTCCGATCTNNWNNWNNGACATTGTACTACTAATACGAC*T
Adapter-10	AATGATACGGCGACCACCGAGATCTACACTCTTTCCCTACACGACGCTCTTCCGATCTNNWNNWNNACTGATGGACTACTAATACGAC*T
Adapter-11	AATGATACGGCGACCACCGAGATCTACACTCTTTCCCTACACGACGCTCTTCCGATCTNNWNNWNNGTACCTAGACTACTAATACGAC*T
Adapter-12	AATGATACGGCGACCACCGAGATCTACACTCTTTCCCTACACGACGCTCTTCCGATCTNNWNNWNNCAGAGCTAACTACTAATACGAC*T
P5	AATGATACGGCGACCACCGAGATCTACAC
P7-1	CAAGCAGAAGACGGCATACGAGATTCGCCTTAGTGACTGGAGTTCAGACGTGTGCTCTTCCGATCT
P7-2	CAAGCAGAAGACGGCATACGAGATCTAGTACGGTGACTGGAGTTCAGACGTGTGCTCTTCCGATCT
P7-3	CAAGCAGAAGACGGCATACGAGATTTCTGCCTGTGACTGGAGTTCAGACGTGTGCTCTTCCGATCT
P7-4	CAAGCAGAAGACGGCATACGAGATGCTCAGGAGTGACTGGAGTTCAGACGTGTGCTCTTCCGATCT
P7-5	CAAGCAGAAGACGGCATACGAGATAGGAGTCCGTGACTGGAGTTCAGACGTGTGCTCTTCCGATCT
P7-6	CAAGCAGAAGACGGCATACGAGATCATGCCTAGTGACTGGAGTTCAGACGTGTGCTCTTCCGATCT
P7-7	CAAGCAGAAGACGGCATACGAGATGTAGAGAGGTGACTGGAGTTCAGACGTGTGCTCTTCCGATCT
P7-8	CAAGCAGAAGACGGCATACGAGATCCTCTCTGGTGACTGGAGTTCAGACGTGTGCTCTTCCGATCT
P7-9	CAAGCAGAAGACGGCATACGAGATAGCGTAGCGTGACTGGAGTTCAGACGTGTGCTCTTCCGATCT
P7-10	CAAGCAGAAGACGGCATACGAGATCAGCCTCGGTGACTGGAGTTCAGACGTGTGCTCTTCCGATCT
P7-11	CAAGCAGAAGACGGCATACGAGATTGCCTCTTGTGACTGGAGTTCAGACGTGTGCTCTTCCGATCT
P7-12	CAAGCAGAAGACGGCATACGAGATTCCTCTACGTGACTGGAGTTCAGACGTGTGCTCTTCCGATCT
Arm-Primer1	CGCTGCTCGACTCCAACTTAAGTGTATGT
Arm-Primer2	CAGACGTGTGCTCTTCCGATCTTAAGTGTATGTAAACTTCCGAC
Note: W, A/T; P, phosphorylation; *, phosphorothioate linkage.
