# Supplementary material for: Tag-seq: a convenient and scalable method for genome-wide specificity assessment of CRISPR/Cas nucleases
Source: Commun Biol. 2021 Jul 2;4:830. doi: 10.1038/s42003-021-02351-3 (PMC8253812; doi:10.1038/s42003-021-02351-3)
Supplement: Supplementary file 4 — Supplementary Data 1-4 [file 42003_2021_2351_MOESM4_ESM.zip › Supplementary Data 4.xlsx]

## Sheet: Supplementary Fig. 1d
Supplementary Data 4. Source data values for Supplementary Fig. 1d
Gene: CCR5	Gray levels of the PCR produce
Concentrations	Genome-PCR	Tag-PCR	Ration=(Tag-PCR/Genome-PCR)
40 nM	9779.06	1211.7	0.123907
20 nM	10078.6	5796.99	0.575175
10 nM	10210.1	5942.35	0.58201
5 nM	5690.99	364.799	0.0641011
Gene: FANCF	Gray levels of the PCR produce
Concentrations	Genome-PCR	Tag-PCR	Ration=(Tag-PCR/Genome-PCR)
40 nM	10509.8	927.527	0.0882532
20 nM	7283.89	928.527	0.127477
10 nM	12416.7	3845.3	0.309688
5 nM	9084.43	407.477	0.0448545
Gene: FANCF	Gray levels of the PCR produce
Concentrations	Genome-PCR	Tag-PCR	Ration=(Tag-PCR/Genome-PCR)
40 nM	16913.1	414.385	0.0245008
20 nM	18552.1	4170.65	0.224808
10 nM	17935.9	5730.31	0.319488
5 nM	20249	326.87	0.0161425
Gene: EMX1	Gray levels of the PCR produce
Concentrations	Genome-PCR	Tag-PCR	Ration=(Tag-PCR/Genome-PCR)
40 nM	9857.01	1239.75	0.125773
20 nM	11766.3	1999.46	0.169931
10 nM	9990.35	3764.11	0.376775

## Sheet: Supplementary Fig. 1e
Supplementary Data 4. Source data values for Supplementary Fig. 1e
Gene: RUNX1	Integration rate (%)
	oligo-1	Tag	oligo-2
#1	0.195382	0.638661	0.558475
#2	0.277222	0.890541	0.740784
#3	0.258839	0.739577	0.301094
Gene: Site6	Integration rate (%)
	oligo-1	Tag	oligo-2
#1	0.033626	0.063351	0.05286
#2	0.022291	0.1479	0.025122
#3	0.020387	0.102574	0.051606
Gene: DNMT1-S3	Integration rate (%)
	oligo-1	Tag	oligo-2
#1	0.031535	0.145	0.013787
#2	0.023218	0.169926	0.007403
#3	0.009648	0.126359	0.004668
Gene: CCR5	Integration rate (%)
	oligo-1	Tag	oligo-2
#1	0.007262	0.017991	0.089128
#2	0.004273	0.084383	0.049135
#3	0.001728	0.088112	0.066392
Gene: AAVS1	Integration rate (%)
	oligo-1	Tag	oligo-2
#1	0.637653	1.27161	0.601171
#2	0.529389	1.52394	0.831169
#3	0.777173	1.78509	0.676192

## Sheet: Supplementary Fig. 5
Supplementary Data 4. Source data values for Supplementary Fig. 5
Genes	location		(+) Strand, forward primer	(+) Strand, reversed primer	(-) Strand, forward primer	(-) Strand, reversed primer
ACTB：
chr7	5567104	5567105	0	0	0	0
chr7	5567105	5567106	0	2	0	0
chr7	5567106	5567107	0	1	0	0
chr7	5567107	5567108	0	0	0	0
chr7	5567108	5567109	0	4	0	0
chr7	5567109	5567110	0	2	0	2
chr7	5567110	5567111	0	13	0	3
chr7	5567111	5567112	0	0	0	0
chr7	5567112	5567113	0	0	0	0
chr7	5567113	5567114	0	0	0	1
chr7	5567114	5567115	3	0	0	0
chr7	5567115	5567116	1	1	0	0
chr7	5567116	5567117	0	11	0	0
chr7	5567117	5567118	0	1	0	6
chr7	5567118	5567119	0	19	0	2
chr7	5567119	5567120	6	133	4	1
chr7	5567120	5567121	106	892	22	288
chr7	5567121	5567122	930	12	320	0
chr7	5567122	5567123	41	12	8	6
chr7	5567123	5567124	8	0	1	0
chr7	5567124	5567125	4	0	2	0
chr7	5567125	5567126	1	0	0	0
chr7	5567126	5567127	0	0	0	0
CBLB:
chr3	105586372	105586373	0	0	0	0
chr3	105586373	105586374	0	0	0	0
chr3	105586374	105586375	0	1	0	0
chr3	105586375	105586376	0	0	0	0
chr3	105586376	105586377	0	0	0	0
chr3	105586377	105586378	0	0	0	0
chr3	105586378	105586379	0	0	0	0
chr3	105586379	105586380	0	1	0	0
chr3	105586380	105586381	0	0	0	0
chr3	105586381	105586382	0	0	0	0
chr3	105586382	105586383	0	0	0	0
chr3	105586383	105586384	0	12	0	0
chr3	105586384	105586385	0	1	0	0
chr3	105586385	105586386	0	1	0	0
chr3	105586386	105586387	0	23	0	2
chr3	105586387	105586388	4	95	2	95
chr3	105586388	105586389	483	848	116	211
chr3	105586389	105586390	556	2	136	3
chr3	105586390	105586391	5	0	7	0
chr3	105586391	105586392	6	1	19	0
chr3	105586392	105586393	13	0	0	0
chr3	105586393	105586394	0	0	0	0
chr3	105586394	105586395	0	0	0	0
CCR5-CO
chr3	46414629	46414630	0	0	0	0
chr3	46414630	46414631	0	0	0	0
chr3	46414631	46414632	0	0	0	0
chr3	46414632	46414633	0	0	0	0
chr3	46414633	46414634	0	0	0	0
chr3	46414634	46414635	0	0	0	0
chr3	46414635	46414636	0	0	0	0
chr3	46414636	46414637	0	0	0	0
chr3	46414637	46414638	0	0	0	0
chr3	46414638	46414639	0	0	0	0
chr3	46414639	46414640	0	0	0	0
chr3	46414640	46414641	0	0	0	0
chr3	46414641	46414642	0	0	0	0
chr3	46414642	46414643	0	1	0	0
chr3	46414643	46414644	0	8	0	2
chr3	46414644	46414645	0	86	4	0
chr3	46414645	46414646	2	208	9	128
chr3	46414646	46414647	89	0	14	0
chr3	46414647	46414648	1	0	0	0
chr3	46414648	46414649	0	0	0	0
chr3	46414649	46414650	0	0	0	0
chr3	46414650	46414651	0	0	0	0
chr3	46414651	46414652	0	0	0	0
CEBPA-S3
chr19	33792761	33792762	0	0	0	0
chr19	33792762	33792763	0	0	0	0
chr19	33792763	33792764	0	0	0	0
chr19	33792764	33792765	0	0	0	0
chr19	33792765	33792766	0	0	0	0
chr19	33792766	33792767	0	0	0	0
chr19	33792767	33792768	0	0	0	0
chr19	33792768	33792769	0	0	0	0
chr19	33792769	33792770	0	0	0	0
chr19	33792770	33792771	0	0	0	0
chr19	33792771	33792772	0	0	0	0
chr19	33792772	33792773	0	0	0	0
chr19	33792773	33792774	0	0	0	0
chr19	33792774	33792775	0	0	0	0
chr19	33792775	33792776	0	0	0	0
chr19	33792776	33792777	0	0	0	0
chr19	33792777	33792778	0	0	0	0
chr19	33792778	33792779	72	0	4	0
chr19	33792779	33792780	0	0	0	0
chr19	33792780	33792781	1	0	0	0
chr19	33792781	33792782	9	0	0	0
chr19	33792782	33792783	0	0	0	0
chr19	33792783	33792784	0	0	0	0
ETV5-S1
chr3	185823252	185823253	0	0	0	0
chr3	185823253	185823254	0	3	0	0
chr3	185823254	185823255	0	0	0	0
chr3	185823255	185823256	0	10	0	2
chr3	185823256	185823257	0	1	0	6
chr3	185823257	185823258	2	422	3	263
chr3	185823258	185823259	202	132	150	82
chr3	185823259	185823260	1	0	15	2
chr3	185823260	185823261	1	0	1	0
chr3	185823261	185823262	0	0	0	0
chr3	185823262	185823263	0	7	0	0
chr3	185823263	185823264	0	0	0	0
chr3	185823264	185823265	0	0	0	6
chr3	185823265	185823266	0	0	0	0
chr3	185823266	185823267	0	1	0	0
chr3	185823267	185823268	0	0	0	0
chr3	185823268	185823269	0	0	0	0
chr3	185823269	185823270	0	0	0	0
chr3	185823270	185823271	0	0	0	0
chr3	185823271	185823272	0	0	0	0
chr3	185823272	185823273	0	0	0	0
chr3	185823273	185823274	0	0	0	0
chr3	185823274	185823275	0	0	0	0
ETV5-S4
chr3	185774868	185774869	0	0	0	0
chr3	185774869	185774870	1	0	0	0
chr3	185774870	185774871	0	2	0	1
chr3	185774871	185774872	2	15	0	7
chr3	185774872	185774873	0	15	0	0
chr3	185774873	185774874	16	1082	2	439
chr3	185774874	185774875	235	15	208	17
chr3	185774875	185774876	28	23	20	0
chr3	185774876	185774877	35	0	32	0
chr3	185774877	185774878	22	0	2	0
chr3	185774878	185774879	0	0	54	3
chr3	185774879	185774880	0	0	1	0
chr3	185774880	185774881	7	0	0	1
chr3	185774881	185774882	0	0	1	0
chr3	185774882	185774883	1	0	0	0
chr3	185774883	185774884	0	0	0	0
chr3	185774884	185774885	1	0	0	0
chr3	185774885	185774886	0	0	0	0
chr3	185774886	185774887	0	0	0	0
chr3	185774887	185774888	0	0	0	0
chr3	185774888	185774889	0	0	0	0
chr3	185774889	185774890	0	0	0	0
chr3	185774890	185774891	0	0	0	0
FOXA2
chr20	22563716	22563717	0	0	0	0
chr20	22563717	22563718	0	0	0	0
chr20	22563718	22563719	0	0	0	0
chr20	22563719	22563720	0	1	0	0
chr20	22563720	22563721	0	0	0	0
chr20	22563721	22563722	2	81	0	3
chr20	22563722	22563723	184	0	72	8
chr20	22563723	22563724	221	0	1	2
chr20	22563724	22563725	2	0	1	0
chr20	22563725	22563726	2	0	0	0
chr20	22563726	22563727	0	0	0	0
chr20	22563727	22563728	0	0	0	0
chr20	22563728	22563729	0	0	0	0
chr20	22563729	22563730	0	0	0	0
chr20	22563730	22563731	0	0	0	0
chr20	22563731	22563732	0	0	0	0
chr20	22563732	22563733	0	0	0	0
chr20	22563733	22563734	0	0	0	0
chr20	22563734	22563735	0	0	0	0
chr20	22563735	22563736	0	0	0	0
chr20	22563736	22563737	0	0	0	0
chr20	22563737	22563738	0	0	0	0
chr20	22563738	22563739	1	0	2	0
GATA6
chr18	19751128	19751129	0	0	0	0
chr18	19751129	19751130	0	1	0	0
chr18	19751130	19751131	0	0	0	0
chr18	19751131	19751132	0	0	0	2
chr18	19751132	19751133	0	0	0	0
chr18	19751133	19751134	0	0	0	1
chr18	19751134	19751135	0	0	0	0
chr18	19751135	19751136	0	0	0	0
chr18	19751136	19751137	0	1	0	0
chr18	19751137	19751138	0	0	0	0
chr18	19751138	19751139	0	2	0	0
chr18	19751139	19751140	0	2	1	0
chr18	19751140	19751141	0	0	0	0
chr18	19751141	19751142	0	13	0	0
chr18	19751142	19751143	0	3	2	1
chr18	19751143	19751144	0	57	0	1
chr18	19751144	19751145	179	641	34	415
chr18	19751145	19751146	5	6	29	0
chr18	19751146	19751147	2	22	12	0
chr18	19751147	19751148	0	0	0	0
chr18	19751148	19751149	0	0	0	0
chr18	19751149	19751150	0	0	0	0
chr18	19751150	19751151	0	0	0	0
HOXA5
chr7	27183056	27183057	0	0	0	0
chr7	27183057	27183058	0	0	0	0
chr7	27183058	27183059	0	0	0	0
chr7	27183059	27183060	0	0	0	0
chr7	27183060	27183061	3	36	0	0
chr7	27183061	27183062	3	146	1	150
chr7	27183062	27183063	476	1	173	0
chr7	27183063	27183064	26	0	1	0
chr7	27183064	27183065	44	0	29	0
chr7	27183065	27183066	0	0	4	0
chr7	27183066	27183067	0	0	31	0
chr7	27183067	27183068	15	0	0	0
chr7	27183068	27183069	7	0	0	0
chr7	27183069	27183070	1	0	74	0
chr7	27183070	27183071	0	0	2	0
chr7	27183071	27183072	0	0	0	0
chr7	27183072	27183073	0	0	0	0
chr7	27183073	27183074	0	0	1	0
chr7	27183074	27183075	1	0	0	0
chr7	27183075	27183076	0	0	1	0
chr7	27183076	27183077	0	0	0	0
chr7	27183077	27183078	0	0	0	0
chr7	27183078	27183079	0	0	0	0
KRAS
chr12	25398406	25398407	2	1	2	12
chr12	25398407	25398408	0	0	0	1
chr12	25398408	25398409	3	10	0	0
chr12	25398409	25398410	0	36	0	1
chr12	25398410	25398411	0	4	0	2
chr12	25398411	25398412	0	699	0	241
chr12	25398412	25398413	422	2	243	0
chr12	25398413	25398414	3	0	1	0
chr12	25398414	25398415	4	0	1	0
chr12	25398415	25398416	0	0	0	0
chr12	25398416	25398417	0	0	0	0
chr12	25398417	25398418	0	0	13	0
chr12	25398418	25398419	43	7	2	2
chr12	25398419	25398420	15	0	0	0
chr12	25398420	25398421	1	0	0	0
chr12	25398421	25398422	0	0	3	0
chr12	25398422	25398423	24	2	13	0
chr12	25398423	25398424	0	0	0	0
chr12	25398424	25398425	23	0	19	0
chr12	25398425	25398426	1	0	0	0
chr12	25398426	25398427	0	0	0	0
chr12	25398427	25398428	1	0	0	0
chr12	25398428	25398429	2	0	0	0
NKX2.1
chr14	36986894	36986895	0	0	0	0
chr14	36986895	36986896	0	0	0	0
chr14	36986896	36986897	0	0	0	0
chr14	36986897	36986898	0	0	0	0
chr14	36986898	36986899	0	0	0	0
chr14	36986899	36986900	0	42	0	9
chr14	36986900	36986901	438	2	157	0
chr14	36986901	36986902	1	31	1	0
chr14	36986902	36986903	3	0	1	0
chr14	36986903	36986904	0	0	0	0
chr14	36986904	36986905	1	0	0	0
chr14	36986905	36986906	0	0	0	0
chr14	36986906	36986907	1	0	0	0
chr14	36986907	36986908	7	0	0	0
chr14	36986908	36986909	0	0	1	0
chr14	36986909	36986910	0	0	0	0
chr14	36986910	36986911	0	0	0	0
chr14	36986911	36986912	0	0	0	0
chr14	36986912	36986913	0	0	0	0
chr14	36986913	36986914	0	0	0	0
chr14	36986914	36986915	0	0	0	0
chr14	36986915	36986916	0	0	0	0
chr14	36986916	36986917	1	0	0	0
PGK-location1
chrX	67290276	67290277	0	0	0	1
chrX	67290277	67290278	0	0	0	0
chrX	67290278	67290279	0	0	0	0
chrX	67290279	67290280	0	0	0	8
chrX	67290280	67290281	0	0	0	0
chrX	67290281	67290282	0	0	0	0
chrX	67290282	67290283	0	2	0	0
chrX	67290283	67290284	0	1	0	7
chrX	67290284	67290285	0	1	0	0
chrX	67290285	67290286	0	1	0	0
chrX	67290286	67290287	0	0	0	0
chrX	67290287	67290288	0	2	0	0
chrX	67290288	67290289	0	1	0	0
chrX	67290289	67290290	5	1	0	0
chrX	67290290	67290291	19	4	0	1
chrX	67290291	67290292	0	2	0	2
chrX	67290292	67290293	102	512	99	128
chrX	67290293	67290294	458	0	189	21
chrX	67290294	67290295	18	10	3	0
chrX	67290295	67290296	3	0	2	0
chrX	67290296	67290297	0	0	0	0
chrX	67290297	67290298	0	0	1	1
chrX	67290298	67290299	0	0	0	0
POU5F1-S1
chr6	31133336	31133337	0	0	0	1
chr6	31133337	31133338	0	0	0	0
chr6	31133338	31133339	0	0	0	0
chr6	31133339	31133340	0	0	0	0
chr6	31133340	31133341	0	0	0	1
chr6	31133341	31133342	0	93	11	35
chr6	31133342	31133343	280	0	89	0
chr6	31133343	31133344	9	0	1	2
chr6	31133344	31133345	13	0	20	0
chr6	31133345	31133346	1	0	16	0
chr6	31133346	31133347	2	0	0	0
chr6	31133347	31133348	0	0	0	0
chr6	31133348	31133349	0	0	0	0
chr6	31133349	31133350	0	0	0	0
chr6	31133350	31133351	0	0	0	0
chr6	31133351	31133352	0	0	0	0
chr6	31133352	31133353	0	0	0	0
chr6	31133353	31133354	0	0	0	0
chr6	31133354	31133355	0	0	0	0
chr6	31133355	31133356	0	0	0	0
chr6	31133356	31133357	0	0	0	0
chr6	31133357	31133358	0	0	0	0
chr6	31133358	31133359	0	0	0	0
PPTN-S1
chr18	12859203	12859204	0	0	0	0
chr18	12859204	12859205	0	0	0	0
chr18	12859205	12859206	0	0	0	0
chr18	12859206	12859207	0	2	0	0
chr18	12859207	12859208	0	0	0	0
chr18	12859208	12859209	0	0	0	0
chr18	12859209	12859210	0	1	0	0
chr18	12859210	12859211	0	0	0	0
chr18	12859211	12859212	0	0	0	0
chr18	12859212	12859213	0	0	0	0
chr18	12859213	12859214	0	1	0	0
chr18	12859214	12859215	0	0	0	0
chr18	12859215	12859216	0	0	0	0
chr18	12859216	12859217	1	5	0	0
chr18	12859217	12859218	0	9	0	1
chr18	12859218	12859219	2	164	0	6
chr18	12859219	12859220	543	646	268	296
chr18	12859220	12859221	89	21	38	0
chr18	12859221	12859222	7	0	1	9
chr18	12859222	12859223	0	0	20	0
chr18	12859223	12859224	0	0	0	0
chr18	12859224	12859225	1	0	1	1
chr18	12859225	12859226	0	0	0	0
SOX9
chr17	70120240	70120241	0	0	0	0
chr17	70120241	70120242	0	0	0	0
chr17	70120242	70120243	1	0	0	2
chr17	70120243	70120244	0	1	0	0
chr17	70120244	70120245	0	1	0	0
chr17	70120245	70120246	1	40	0	0
chr17	70120246	70120247	80	8	92	24
chr17	70120247	70120248	27	0	5	1
chr17	70120248	70120249	17	0	1	0
chr17	70120249	70120250	1	0	0	0
chr17	70120250	70120251	0	0	0	0
chr17	70120251	70120252	0	0	1	0
chr17	70120252	70120253	0	0	0	0
chr17	70120253	70120254	0	0	0	0
chr17	70120254	70120255	0	0	0	0
chr17	70120255	70120256	0	0	0	0
chr17	70120256	70120257	0	0	1	0
chr17	70120257	70120258	0	0	0	0
chr17	70120258	70120259	0	0	0	0
chr17	70120259	70120260	0	0	0	0
chr17	70120260	70120261	0	0	0	0
chr17	70120261	70120262	0	0	0	0
chr17	70120262	70120263	0	0	0	0
TP63
chr3	189526281	189526282	0	0	0	0
chr3	189526282	189526283	0	1	0	0
chr3	189526283	189526284	0	0	0	1
chr3	189526284	189526285	0	3	0	0
chr3	189526285	189526286	0	0	0	0
chr3	189526286	189526287	0	0	0	0
chr3	189526287	189526288	0	0	0	0
chr3	189526288	189526289	0	0	0	0
chr3	189526289	189526290	0	0	0	0
chr3	189526290	189526291	0	2	0	1
chr3	189526291	189526292	0	0	0	1
chr3	189526292	189526293	0	1	0	0
chr3	189526293	189526294	1	1	0	2
chr3	189526294	189526295	0	0	1	0
chr3	189526295	189526296	0	8	0	4
chr3	189526296	189526297	14	17	0	19
chr3	189526297	189526298	62	1337	53	419
chr3	189526298	189526299	1137	6	893	44
chr3	189526299	189526300	22	0	4	0
chr3	189526300	189526301	8	0	3	0
chr3	189526301	189526302	1	1	1	0
chr3	189526302	189526303	0	0	0	0
chr3	189526303	189526304	1	0	1	0
B2M:
chr15	45003760	45003761	0	0	0	0
chr15	45003761	45003762	0	24	0	0
chr15	45003762	45003763	0	0	0	2
chr15	45003763	45003764	0	3	1	3
chr15	45003764	45003765	0	6	0	7
chr15	45003765	45003766	25	466	13	218
chr15	45003766	45003767	473	1	216	8
chr15	45003767	45003768	4	9	2	4
chr15	45003768	45003769	11	0	2	0
chr15	45003769	45003770	12	0	0	0
chr15	45003770	45003771	0	0	3	1
chr15	45003771	45003772	0	0	0	4
chr15	45003772	45003773	1	0	1	0
chr15	45003773	45003774	0	0	17	0
chr15	45003774	45003775	1	0	1	0
chr15	45003775	45003776	0	0	0	0
chr15	45003776	45003777	0	0	0	0
chr15	45003777	45003778	0	0	1	0
chr15	45003778	45003779	0	0	0	0
chr15	45003779	45003780	0	0	0	0
chr15	45003780	45003781	31	0	0	0
chr15	45003781	45003782	0	0	0	0
chr15	45003782	45003783	21	0	0	0
CCR5-32:
chr3	46414939	46414940	0	0	0	0
chr3	46414940	46414941	0	0	0	0
chr3	46414941	46414942	0	0	0	0
chr3	46414942	46414943	0	0	0	0
chr3	46414943	46414944	0	0	0	0
chr3	46414944	46414945	0	0	0	0
chr3	46414945	46414946	25	0	15	0
chr3	46414946	46414947	18	0	0	0
chr3	46414947	46414948	0	0	0	0
chr3	46414948	46414949	0	0	0	0
chr3	46414949	46414950	0	0	0	0
chr3	46414950	46414951	0	0	0	0
chr3	46414951	46414952	0	0	0	0
chr3	46414952	46414953	0	0	0	0
chr3	46414953	46414954	0	0	0	0
chr3	46414954	46414955	0	0	0	0
chr3	46414955	46414956	0	0	0	0
chr3	46414956	46414957	0	0	0	0
chr3	46414957	46414958	0	0	0	0
chr3	46414958	46414959	0	0	0	0
chr3	46414959	46414960	0	0	0	0
chr3	46414960	46414961	0	0	0	0
chr3	46414961	46414962	0	0	0	0
CEBPA-S1
chr19	33793083	33793084	0	0	0	0
chr19	33793084	33793085	0	0	0	0
chr19	33793085	33793086	0	0	0	0
chr19	33793086	33793087	0	0	0	0
chr19	33793087	33793088	0	0	0	0
chr19	33793088	33793089	0	0	0	0
chr19	33793089	33793090	0	0	0	0
chr19	33793090	33793091	0	0	0	0
chr19	33793091	33793092	0	0	0	0
chr19	33793092	33793093	0	0	0	0
chr19	33793093	33793094	0	0	0	0
chr19	33793094	33793095	0	0	0	0
chr19	33793095	33793096	0	0	0	0
chr19	33793096	33793097	0	0	0	0
chr19	33793097	33793098	0	0	0	0
chr19	33793098	33793099	0	0	0	0
chr19	33793099	33793100	69	19	0	0
chr19	33793100	33793101	19	0	0	0
chr19	33793101	33793102	1	0	0	0
chr19	33793102	33793103	0	0	0	0
chr19	33793103	33793104	0	0	0	0
chr19	33793104	33793105	0	0	0	0
chr19	33793105	33793106	0	0	0	0
EGFR
chr7	55259563	55259564	0	0	0	0
chr7	55259564	55259565	0	1	0	0
chr7	55259565	55259566	0	1	0	0
chr7	55259566	55259567	0	0	0	0
chr7	55259567	55259568	0	0	0	0
chr7	55259568	55259569	0	0	0	0
chr7	55259569	55259570	0	1	0	0
chr7	55259570	55259571	0	1	0	0
chr7	55259571	55259572	0	0	0	1
chr7	55259572	55259573	0	1	0	0
chr7	55259573	55259574	0	0	0	0
chr7	55259574	55259575	0	0	0	0
chr7	55259575	55259576	0	1	0	0
chr7	55259576	55259577	0	0	0	0
chr7	55259577	55259578	0	4	0	1
chr7	55259578	55259579	9	2	0	1
chr7	55259579	55259580	19	432	40	147
chr7	55259580	55259581	278	3	37	0
chr7	55259581	55259582	23	0	11	0
chr7	55259582	55259583	5	0	0	0
chr7	55259583	55259584	1	0	0	0
chr7	55259584	55259585	0	0	0	0
chr7	55259585	55259586	0	0	0	0
ETV5-S2
chr3	185823412	185823413	0	0	0	0
chr3	185823413	185823414	0	0	0	0
chr3	185823414	185823415	0	0	0	1
chr3	185823415	185823416	0	0	0	1
chr3	185823416	185823417	16	1	0	11
chr3	185823417	185823418	3	108	1	90
chr3	185823418	185823419	942	12	565	2
chr3	185823419	185823420	11	0	26	0
chr3	185823420	185823421	6	0	1	0
chr3	185823421	185823422	0	0	0	0
chr3	185823422	185823423	0	0	0	0
chr3	185823423	185823424	0	0	0	0
chr3	185823424	185823425	0	0	0	0
chr3	185823425	185823426	0	0	0	0
chr3	185823426	185823427	0	0	1	0
chr3	185823427	185823428	1	0	0	0
chr3	185823428	185823429	9	0	0	0
chr3	185823429	185823430	0	0	1	0
chr3	185823430	185823431	0	0	1	0
chr3	185823431	185823432	0	0	0	0
chr3	185823432	185823433	0	0	0	0
chr3	185823433	185823434	1	0	0	0
chr3	185823434	185823435	0	0	1	0
FANCF
chr11	22647331	22647332	0	0	0	0
chr11	22647332	22647333	0	0	0	0
chr11	22647333	22647334	0	0	3	0
chr11	22647334	22647335	0	1	0	2
chr11	22647335	22647336	0	64	0	4
chr11	22647336	22647337	1	262	0	217
chr11	22647337	22647338	438	9	288	0
chr11	22647338	22647339	1	1	2	0
chr11	22647339	22647340	33	0	3	0
chr11	22647340	22647341	16	0	0	0
chr11	22647341	22647342	0	0	0	0
chr11	22647342	22647343	2	0	0	0
chr11	22647343	22647344	7	0	0	0
chr11	22647344	22647345	0	0	0	0
chr11	22647345	22647346	0	0	0	0
chr11	22647346	22647347	0	0	0	0
chr11	22647347	22647348	0	0	0	0
chr11	22647348	22647349	0	0	0	0
chr11	22647349	22647350	0	0	0	0
chr11	22647350	22647351	0	0	0	0
chr11	22647351	22647352	0	0	0	0
chr11	22647352	22647353	0	0	0	0
chr11	22647353	22647354	0	0	0	0
GADPH
chr12	6647351	6647352	0	0	0	0
chr12	6647352	6647353	0	0	0	0
chr12	6647353	6647354	0	0	0	0
chr12	6647354	6647355	0	0	0	0
chr12	6647355	6647356	0	1	0	0
chr12	6647356	6647357	0	0	0	0
chr12	6647357	6647358	0	0	0	1
chr12	6647358	6647359	0	0	0	0
chr12	6647359	6647360	0	1	0	1
chr12	6647360	6647361	0	10	0	0
chr12	6647361	6647362	0	0	2	0
chr12	6647362	6647363	0	3	0	0
chr12	6647363	6647364	0	0	0	1
chr12	6647364	6647365	2	27	1	0
chr12	6647365	6647366	1	17	0	7
chr12	6647366	6647367	3	86	37	1
chr12	6647367	6647368	343	726	116	164
chr12	6647368	6647369	245	3	161	30
chr12	6647369	6647370	15	17	3	0
chr12	6647370	6647371	3	0	3	0
chr12	6647371	6647372	0	0	1	0
chr12	6647372	6647373	1	0	0	0
chr12	6647373	6647374	0	0	0	0
HEK293-S2
chr5	87240596	87240597	0	2	0	0
chr5	87240597	87240598	0	2	0	1
chr5	87240598	87240599	0	0	0	0
chr5	87240599	87240600	0	0	0	0
chr5	87240600	87240601	0	0	0	0
chr5	87240601	87240602	0	2	0	0
chr5	87240602	87240603	0	7	0	16
chr5	87240603	87240604	0	1	0	1
chr5	87240604	87240605	0	16	0	0
chr5	87240605	87240606	0	0	0	0
chr5	87240606	87240607	0	3	9	2
chr5	87240607	87240608	0	16	0	0
chr5	87240608	87240609	0	3	0	1
chr5	87240609	87240610	0	24	3	7
chr5	87240610	87240611	0	33	0	5
chr5	87240611	87240612	15	55	0	2
chr5	87240612	87240613	35	1389	7	505
chr5	87240613	87240614	1989	17	664	4
chr5	87240614	87240615	32	0	25	0
chr5	87240615	87240616	10	1	2	1
chr5	87240616	87240617	1	16	0	0
chr5	87240617	87240618	2	0	0	0
chr5	87240618	87240619	4	0	1	0
IL1RN
chr2	113875356	113875357	0	0	0	0
chr2	113875357	113875358	0	0	0	0
chr2	113875358	113875359	0	0	0	0
chr2	113875359	113875360	0	0	0	0
chr2	113875360	113875361	0	0	0	1
chr2	113875361	113875362	0	1	0	2
chr2	113875362	113875363	0	0	0	0
chr2	113875363	113875364	0	1	0	0
chr2	113875364	113875365	0	0	0	0
chr2	113875365	113875366	0	0	0	1
chr2	113875366	113875367	0	1	0	0
chr2	113875367	113875368	0	0	0	0
chr2	113875368	113875369	0	0	0	0
chr2	113875369	113875370	0	1	0	0
chr2	113875370	113875371	0	12	1	5
chr2	113875371	113875372	0	11	0	3
chr2	113875372	113875373	0	1493	0	790
chr2	113875373	113875374	1503	41	693	8
chr2	113875374	113875375	41	0	4	0
chr2	113875375	113875376	6	15	2	0
chr2	113875376	113875377	1	0	0	0
chr2	113875377	113875378	0	0	0	0
chr2	113875378	113875379	1	0	0	0
MYOD
chr11	17740835	17740836	0	0	0	0
chr11	17740836	17740837	0	0	0	0
chr11	17740837	17740838	0	0	0	1
chr11	17740838	17740839	0	1	0	1
chr11	17740839	17740840	0	2	4	0
chr11	17740840	17740841	0	0	0	0
chr11	17740841	17740842	0	0	0	0
chr11	17740842	17740843	0	1	0	0
chr11	17740843	17740844	0	3	0	0
chr11	17740844	17740845	0	3	0	0
chr11	17740845	17740846	0	2	1	0
chr11	17740846	17740847	0	2	0	0
chr11	17740847	17740848	0	0	0	0
chr11	17740848	17740849	0	1	0	0
chr11	17740849	17740850	7	11	0	1
chr11	17740850	17740851	0	5	0	3
chr11	17740851	17740852	19	1277	4	470
chr11	17740852	17740853	855	44	348	0
chr11	17740853	17740854	32	30	1	0
chr11	17740854	17740855	31	7	2	0
chr11	17740855	17740856	1	0	0	0
chr11	17740856	17740857	0	0	0	0
chr11	17740857	17740858	0	0	0	0
PD1
chr2	242800909	242800910	0	0	0	0
chr2	242800910	242800911	0	4	0	1
chr2	242800911	242800912	0	3	0	0
chr2	242800912	242800913	0	0	2	1
chr2	242800913	242800914	0	5	0	4
chr2	242800914	242800915	2	1215	1	663
chr2	242800915	242800916	262	103	198	2
chr2	242800916	242800917	64	0	26	0
chr2	242800917	242800918	11	0	2	0
chr2	242800918	242800919	1	0	2	0
chr2	242800919	242800920	1	0	0	0
chr2	242800920	242800921	7	0	0	0
chr2	242800921	242800922	1	0	0	0
chr2	242800922	242800923	0	0	3	0
chr2	242800923	242800924	0	0	0	0
chr2	242800924	242800925	1	0	0	0
chr2	242800925	242800926	1	0	0	0
chr2	242800926	242800927	1	0	0	0
chr2	242800927	242800928	1	0	0	0
chr2	242800928	242800929	0	0	0	0
chr2	242800929	242800930	0	0	0	0
chr2	242800930	242800931	0	0	0	0
chr2	242800931	242800932	1	0	0	0
PGK-location2
chrX	77381389	77381390	13	0	0	0
chrX	77381390	77381391	0	1	0	0
chrX	77381391	77381392	0	1	0	2
chrX	77381392	77381393	0	12	3	2
chrX	77381393	77381394	2	18	2	3
chrX	77381394	77381395	2	953	10	239
chrX	77381395	77381396	618	423	353	226
chrX	77381396	77381397	9	32	0	0
chrX	77381397	77381398	5	8	5	0
chrX	77381398	77381399	0	0	0	0
chrX	77381399	77381400	2	0	0	0
chrX	77381400	77381401	17	0	0	0
chrX	77381401	77381402	1	0	1	0
chrX	77381402	77381403	0	0	0	0
chrX	77381403	77381404	0	0	0	0
chrX	77381404	77381405	0	0	2	0
chrX	77381405	77381406	21	0	0	0
chrX	77381406	77381407	2	0	1	0
chrX	77381407	77381408	0	0	3	3
chrX	77381408	77381409	9	0	0	0
chrX	77381409	77381410	2	0	0	0
chrX	77381410	77381411	0	0	1	0
chrX	77381411	77381412	0	0	0	0
POU5F1-S2
chr6	31132629	31132630	0	0	0	0
chr6	31132630	31132631	0	0	2	0
chr6	31132631	31132632	0	0	0	0
chr6	31132632	31132633	0	3	2	0
chr6	31132633	31132634	0	6	0	0
chr6	31132634	31132635	1	61	2	14
chr6	31132635	31132636	384	30	93	81
chr6	31132636	31132637	31	0	40	8
chr6	31132637	31132638	3	0	0	0
chr6	31132638	31132639	1	0	1	0
chr6	31132639	31132640	0	0	0	0
chr6	31132640	31132641	0	0	0	0
chr6	31132641	31132642	1	0	1	0
chr6	31132642	31132643	1	0	0	0
chr6	31132643	31132644	0	0	0	0
chr6	31132644	31132645	0	0	0	0
chr6	31132645	31132646	0	0	0	0
chr6	31132646	31132647	0	0	0	0
chr6	31132647	31132648	0	0	0	0
chr6	31132648	31132649	0	2	0	0
chr6	31132649	31132650	0	0	0	0
chr6	31132650	31132651	0	0	0	0
chr6	31132651	31132652	0	0	0	0
PPTN-S2
chr18	12840741	12840742	0	0	0	0
chr18	12840742	12840743	0	0	0	0
chr18	12840743	12840744	0	1	0	0
chr18	12840744	12840745	1	24	0	0
chr18	12840745	12840746	0	4	1	3
chr18	12840746	12840747	17	138	0	50
chr18	12840747	12840748	332	152	88	52
chr18	12840748	12840749	1	0	1	2
chr18	12840749	12840750	16	6	0	0
chr18	12840750	12840751	0	0	0	0
chr18	12840751	12840752	0	0	0	0
chr18	12840752	12840753	0	0	0	0
chr18	12840753	12840754	0	0	0	0
chr18	12840754	12840755	1	0	1	0
chr18	12840755	12840756	5	0	0	0
chr18	12840756	12840757	0	0	0	0
chr18	12840757	12840758	0	0	0	0
chr18	12840758	12840759	0	0	0	0
chr18	12840759	12840760	0	0	0	0
chr18	12840760	12840761	0	0	0	0
chr18	12840761	12840762	0	0	0	0
chr18	12840762	12840763	0	0	0	0
chr18	12840763	12840764	0	0	0	0
TCF21
chr6	134210630	134210631	0	0	0	0
chr6	134210631	134210632	0	0	0	0
chr6	134210632	134210633	0	2	0	0
chr6	134210633	134210634	0	0	0	3
chr6	134210634	134210635	0	0	0	0
chr6	134210635	134210636	0	0	0	0
chr6	134210636	134210637	0	1	0	1
chr6	134210637	134210638	1	0	0	0
chr6	134210638	134210639	0	0	0	0
chr6	134210639	134210640	0	0	0	1
chr6	134210640	134210641	0	1	0	0
chr6	134210641	134210642	0	0	0	0
chr6	134210642	134210643	0	2	0	1
chr6	134210643	134210644	0	0	0	0
chr6	134210644	134210645	2	5	3	4
chr6	134210645	134210646	23	10	7	38
chr6	134210646	134210647	694	1135	112	421
chr6	134210647	134210648	387	23	28	1
chr6	134210648	134210649	17	0	0	0
chr6	134210649	134210650	1	0	0	0
chr6	134210650	134210651	1	2	0	0
chr6	134210651	134210652	0	0	0	4
chr6	134210652	134210653	1	0	22	0
VEGFA-S1
chr6	43737290	43737291	0	0	0	0
chr6	43737291	43737292	0	2	0	1
chr6	43737292	43737293	0	0	0	0
chr6	43737293	43737294	0	4	0	2
chr6	43737294	43737295	0	5	0	27
chr6	43737295	43737296	32	862	4	231
chr6	43737296	43737297	514	6	226	4
chr6	43737297	43737298	19	1	2	0
chr6	43737298	43737299	20	0	1	0
chr6	43737299	43737300	42	0	1	0
chr6	43737300	43737301	61	0	0	0
chr6	43737301	43737302	2	0	0	0
chr6	43737302	43737303	1	0	0	0
chr6	43737303	43737304	1	0	0	0
chr6	43737304	43737305	7	0	1	0
chr6	43737305	43737306	0	0	0	0
chr6	43737306	43737307	0	0	0	0
chr6	43737307	43737308	0	0	0	0
chr6	43737308	43737309	0	0	0	0
chr6	43737309	43737310	0	0	0	0
chr6	43737310	43737311	1	0	0	0
chr6	43737311	43737312	1	0	0	0
chr6	43737312	43737313	0	0	0	0

## Sheet: Supplementary Fig. 6
Supplementary Data 4. Source data values for Supplementary Fig. 6
Genes	location		(+) Strand, forward primer	(+) Strand, reversed primer	(-) Strand, forward primer	(-) Strand, reversed primer
CCR5
chr3	46415022	46415023	0	0	166	0
chr3	46415023	46415024	0	0	2	0
chr3	46415024	46415025	2	0	80	0
chr3	46415025	46415026	0	0	61	2
chr3	46415026	46415027	0	28	51	23
chr3	46415027	46415028	37	0	374	0
chr3	46415028	46415029	178	0	132	0
chr3	46415029	46415030	311	0	204	29
chr3	46415030	46415031	403	0	47	0
chr3	46415031	46415032	79	0	0	0
chr3	46415032	46415033	112	0	100	0
chr3	46415033	46415034	431	0	63	0
chr3	46415034	46415035	5	0	3	0
chr3	46415035	46415036	0	0	2	0
chr3	46415036	46415037	0	0	0	0
chr3	46415037	46415038	0	0	18	0
chr3	46415038	46415039	0	0	0	0
chr3	46415039	46415040	0	0	0	0
chr3	46415040	46415041	0	0	0	0
chr3	46415041	46415042	0	0	0	0
chr3	46415042	46415043	0	0	0	0
chr3	46415043	46415044	0	0	0	0
chr3	46415044	46415045	0	0	0	0
chr3	46415045	46415046	0	0	2	0
chr3	46415046	46415047	0	0	0	0
chr3	46415047	46415048	1	0	0	0
chr3	46415048	46415049	1	0	0	0
CD47-S1
chr3	107805418	107805419	0	0	0	0
chr3	107805419	107805420	0	0	0	0
chr3	107805420	107805421	1	0	0	0
chr3	107805421	107805422	0	0	0	0
chr3	107805422	107805423	0	0	0	0
chr3	107805423	107805424	0	0	0	0
chr3	107805424	107805425	0	0	0	0
chr3	107805425	107805426	0	0	0	0
chr3	107805426	107805427	0	0	0	0
chr3	107805427	107805428	0	0	0	0
chr3	107805428	107805429	0	0	0	0
chr3	107805429	107805430	0	0	0	0
chr3	107805430	107805431	0	0	0	0
chr3	107805431	107805432	0	0	0	0
chr3	107805432	107805433	0	0	0	0
chr3	107805433	107805434	0	0	0	0
chr3	107805434	107805435	0	0	0	0
chr3	107805435	107805436	0	0	0	0
chr3	107805436	107805437	0	0	0	0
chr3	107805437	107805438	0	0	0	0
chr3	107805438	107805439	1	1	0	0
chr3	107805439	107805440	0	3	0	0
chr3	107805440	107805441	249	0	426	0
chr3	107805441	107805442	126	0	47	0
chr3	107805442	107805443	1	0	211	0
chr3	107805443	107805444	142	0	2	0
chr3	107805444	107805445	4	0	63	0
CD47-S3
chr3	107805248	107805249	0	115	0	130
chr3	107805249	107805250	0	2	0	155
chr3	107805250	107805251	0	262	2	69
chr3	107805251	107805252	0	275	0	118
chr3	107805252	107805253	0	0	0	4
chr3	107805253	107805254	108	0	379	0
chr3	107805254	107805255	45	0	4	0
chr3	107805255	107805256	237	0	33	101
chr3	107805256	107805257	1	0	212	0
chr3	107805257	107805258	0	0	0	0
chr3	107805258	107805259	168	0	1	0
chr3	107805259	107805260	0	0	1	0
chr3	107805260	107805261	1	0	0	0
chr3	107805261	107805262	0	0	0	0
chr3	107805262	107805263	0	0	0	0
chr3	107805263	107805264	0	0	0	0
chr3	107805264	107805265	0	0	1	0
chr3	107805265	107805266	1	0	0	0
chr3	107805266	107805267	0	0	0	0
chr3	107805267	107805268	0	0	0	0
chr3	107805268	107805269	0	0	0	0
chr3	107805269	107805270	0	0	0	0
chr3	107805270	107805271	0	0	0	0
chr3	107805271	107805272	0	0	0	0
chr3	107805272	107805273	0	0	0	0
chr3	107805273	107805274	1	0	0	0
chr3	107805274	107805275	0	0	0	0
CXCR4-S1
chr2	136873754	136873755	0	0	0	0
chr2	136873755	136873756	0	0	0	0
chr2	136873756	136873757	0	0	0	0
chr2	136873757	136873758	0	0	0	0
chr2	136873758	136873759	0	0	0	0
chr2	136873759	136873760	0	0	0	0
chr2	136873760	136873761	0	0	0	0
chr2	136873761	136873762	0	0	0	0
chr2	136873762	136873763	0	0	0	0
chr2	136873763	136873764	0	0	0	1
chr2	136873764	136873765	0	0	0	0
chr2	136873765	136873766	0	0	0	0
chr2	136873766	136873767	0	0	0	0
chr2	136873767	136873768	0	9	0	0
chr2	136873768	136873769	0	0	0	0
chr2	136873769	136873770	0	39	0	0
chr2	136873770	136873771	0	157	0	135
chr2	136873771	136873772	0	7	0	0
chr2	136873772	136873773	0	3	0	86
chr2	136873773	136873774	3	0	1	0
chr2	136873774	136873775	1	37	0	8
chr2	136873775	136873776	0	14	0	1
chr2	136873776	136873777	128	0	187	127
chr2	136873777	136873778	397	0	551	0
chr2	136873778	136873779	178	0	26	0
chr2	136873779	136873780	12	0	223	2
chr2	136873780	136873781	0	109	2	47
DNMT1-S3
chr19	10244442	10244443	0	37	0	2
chr19	10244443	10244444	0	27	0	123
chr19	10244444	10244445	0	526	0	396
chr19	10244445	10244446	0	780	0	194
chr19	10244446	10244447	0	128	0	541
chr19	10244447	10244448	0	0	0	2
chr19	10244448	10244449	0	0	0	0
chr19	10244449	10244450	0	0	0	0
chr19	10244450	10244451	112	0	75	0
chr19	10244451	10244452	131	0	0	0
chr19	10244452	10244453	24	0	0	0
chr19	10244453	10244454	60	0	149	0
chr19	10244454	10244455	0	0	1	0
chr19	10244455	10244456	0	0	2	2
chr19	10244456	10244457	0	0	0	0
chr19	10244457	10244458	0	0	0	0
chr19	10244458	10244459	0	0	0	0
chr19	10244459	10244460	0	0	0	0
chr19	10244460	10244461	0	0	0	0
chr19	10244461	10244462	0	0	0	0
chr19	10244462	10244463	0	0	0	0
chr19	10244463	10244464	0	0	0	0
chr19	10244464	10244465	0	0	0	0
chr19	10244465	10244466	0	0	0	0
chr19	10244466	10244467	0	0	0	0
chr19	10244467	10244468	0	0	0	0
chr19	10244468	10244469	0	0	0	0
EMX1
chr2	73160920	73160921	109	0	0	0
chr2	73160921	73160922	0	29	0	0
chr2	73160922	73160923	0	0	0	0
chr2	73160923	73160924	0	108	38	28
chr2	73160924	73160925	0	0	0	115
chr2	73160925	73160926	83	0	0	0
chr2	73160926	73160927	0	0	0	0
chr2	73160927	73160928	0	0	0	0
chr2	73160928	73160929	0	0	0	0
chr2	73160929	73160930	0	0	0	0
chr2	73160930	73160931	0	0	1	0
chr2	73160931	73160932	5	0	6	0
chr2	73160932	73160933	0	0	0	0
chr2	73160933	73160934	0	0	0	0
chr2	73160934	73160935	0	0	0	0
chr2	73160935	73160936	0	0	0	0
chr2	73160936	73160937	0	0	0	0
chr2	73160937	73160938	0	0	0	0
chr2	73160938	73160939	0	0	0	0
chr2	73160939	73160940	0	0	0	0
chr2	73160940	73160941	0	0	0	0
chr2	73160941	73160942	0	0	0	0
chr2	73160942	73160943	0	0	0	0
chr2	73160943	73160944	0	0	0	0
chr2	73160944	73160945	0	0	0	0
chr2	73160945	73160946	0	0	0	0
chr2	73160946	73160947	0	0	0	0
HBG-S5
chr11	5276104	5276105	0	0	0	0
chr11	5276105	5276106	0	0	0	0
chr11	5276106	5276107	0	0	0	0
chr11	5276107	5276108	0	0	0	0
chr11	5276108	5276109	0	0	0	0
chr11	5276109	5276110	0	0	0	0
chr11	5276110	5276111	0	0	0	0
chr11	5276111	5276112	0	0	0	0
chr11	5276112	5276113	0	0	0	0
chr11	5276113	5276114	0	0	0	0
chr11	5276114	5276115	0	0	0	1
chr11	5276115	5276116	0	0	0	0
chr11	5276116	5276117	0	0	0	0
chr11	5276117	5276118	0	0	0	0
chr11	5276118	5276119	0	0	0	0
chr11	5276119	5276120	0	0	0	0
chr11	5276120	5276121	0	0	0	0
chr11	5276121	5276122	0	0	0	0
chr11	5276122	5276123	0	0	0	0
chr11	5276123	5276124	0	33	0	1
chr11	5276124	5276125	0	0	0	0
chr11	5276125	5276126	0	0	0	0
chr11	5276126	5276127	14	0	0	0
chr11	5276127	5276128	0	0	291	0
chr11	5276128	5276129	83	0	106	30
chr11	5276129	5276130	3	0	31	1
chr11	5276130	5276131	1	0	0	0
IL1RN-S3
chr2	113875105	113875106	0	0	0	0
chr2	113875106	113875107	0	0	0	0
chr2	113875107	113875108	0	0	0	0
chr2	113875108	113875109	0	0	0	0
chr2	113875109	113875110	0	0	0	0
chr2	113875110	113875111	0	0	0	0
chr2	113875111	113875112	0	0	0	0
chr2	113875112	113875113	0	0	0	0
chr2	113875113	113875114	0	0	0	0
chr2	113875114	113875115	0	0	0	0
chr2	113875115	113875116	0	0	0	0
chr2	113875116	113875117	0	0	0	0
chr2	113875117	113875118	0	0	0	0
chr2	113875118	113875119	0	0	0	0
chr2	113875119	113875120	0	0	0	0
chr2	113875120	113875121	0	0	0	0
chr2	113875121	113875122	0	103	0	0
chr2	113875122	113875123	0	36	0	0
chr2	113875123	113875124	0	0	0	0
chr2	113875124	113875125	0	0	0	46
chr2	113875125	113875126	0	8	0	284
chr2	113875126	113875127	0	140	0	59
chr2	113875127	113875128	0	24	0	0
chr2	113875128	113875129	53	27	0	0
chr2	113875129	113875130	0	0	0	0
chr2	113875130	113875131	1	0	0	73
chr2	113875131	113875132	0	0	0	1
MYOD-S2
chr11	17740804	17740805	0	0	0	0
chr11	17740805	17740806	0	0	0	0
chr11	17740806	17740807	0	0	0	0
chr11	17740807	17740808	0	0	0	0
chr11	17740808	17740809	0	0	0	0
chr11	17740809	17740810	0	0	0	0
chr11	17740810	17740811	0	0	0	0
chr11	17740811	17740812	0	0	0	0
chr11	17740812	17740813	0	0	0	0
chr11	17740813	17740814	0	0	0	0
chr11	17740814	17740815	0	0	0	0
chr11	17740815	17740816	0	0	0	0
chr11	17740816	17740817	0	0	0	0
chr11	17740817	17740818	0	0	0	0
chr11	17740818	17740819	0	2	0	4
chr11	17740819	17740820	0	1	0	1
chr11	17740820	17740821	0	300	0	78
chr11	17740821	17740822	0	6	0	0
chr11	17740822	17740823	0	0	0	116
chr11	17740823	17740824	0	1	0	0
chr11	17740824	17740825	0	0	0	103
chr11	17740825	17740826	0	0	39	0
chr11	17740826	17740827	0	20	0	3
chr11	17740827	17740828	0	313	0	13
chr11	17740828	17740829	0	78	0	0
chr11	17740829	17740830	0	76	0	52
chr11	17740830	17740831	0	0	0	10
PD1-S2
chr2	242792482	242792483	0	38	0	2
chr2	242792483	242792484	0	0	0	0
chr2	242792484	242792485	0	0	0	0
chr2	242792485	242792486	0	44	0	0
chr2	242792486	242792487	0	92	0	1
chr2	242792487	242792488	0	0	0	371
chr2	242792488	242792489	0	0	138	0
chr2	242792489	242792490	0	0	1	0
chr2	242792490	242792491	0	0	0	0
chr2	242792491	242792492	0	0	0	0
chr2	242792492	242792493	0	0	0	0
chr2	242792493	242792494	0	0	0	0
chr2	242792494	242792495	0	0	0	0
chr2	242792495	242792496	0	0	0	0
chr2	242792496	242792497	0	0	0	0
chr2	242792497	242792498	0	0	0	0
chr2	242792498	242792499	0	0	1	0
chr2	242792499	242792500	0	0	0	0
chr2	242792500	242792501	0	0	0	0
chr2	242792501	242792502	0	0	0	0
chr2	242792502	242792503	0	0	0	0
chr2	242792503	242792504	0	0	0	0
chr2	242792504	242792505	0	0	2	0
chr2	242792505	242792506	0	0	0	0
chr2	242792506	242792507	0	0	0	0
chr2	242792507	242792508	0	0	0	0
chr2	242792508	242792509	0	0	0	0
SIRPa-S1
chr20	1879739	1879740	0	203	0	0
chr20	1879740	1879741	15	54	0	1
chr20	1879741	1879742	97	0	0	196
chr20	1879742	1879743	0	124	85	17
chr20	1879743	1879744	2	100	3	203
chr20	1879744	1879745	3	291	2	116
chr20	1879745	1879746	57	181	0	165
chr20	1879746	1879747	0	107	0	301
chr20	1879747	1879748	1	0	0	0
chr20	1879748	1879749	135	0	0	0
chr20	1879749	1879750	177	0	173	0
chr20	1879750	1879751	4	0	0	1
chr20	1879751	1879752	1	0	45	9
chr20	1879752	1879753	0	0	1	1
chr20	1879753	1879754	0	0	0	0
chr20	1879754	1879755	0	0	0	0
chr20	1879755	1879756	0	0	0	0
chr20	1879756	1879757	0	0	0	0
chr20	1879757	1879758	0	0	0	0
chr20	1879758	1879759	0	0	0	0
chr20	1879759	1879760	0	0	0	0
chr20	1879760	1879761	0	0	0	0
chr20	1879761	1879762	0	0	0	0
chr20	1879762	1879763	0	0	0	0
chr20	1879763	1879764	0	0	0	0
chr20	1879764	1879765	0	0	0	0
chr20	1879765	1879766	0	0	0	0
SIRPa-S3
chr20	1903069	1903070	26	0	0	0
chr20	1903070	1903071	95	0	0	13
chr20	1903071	1903072	1	0	0	68
chr20	1903072	1903073	135	12	0	0
chr20	1903073	1903074	5	0	0	0
chr20	1903074	1903075	124	101	42	58
chr20	1903075	1903076	20	0	121	0
chr20	1903076	1903077	0	0	1	0
chr20	1903077	1903078	0	0	89	0
chr20	1903078	1903079	2	0	246	0
chr20	1903079	1903080	57	0	1	0
chr20	1903080	1903081	147	0	150	0
chr20	1903081	1903082	0	0	23	0
chr20	1903082	1903083	1	0	1	0
chr20	1903083	1903084	0	0	0	0
chr20	1903084	1903085	1	0	0	0
chr20	1903085	1903086	0	0	0	0
chr20	1903086	1903087	0	0	0	0
chr20	1903087	1903088	0	0	0	0
chr20	1903088	1903089	0	0	1	0
chr20	1903089	1903090	0	0	0	0
chr20	1903090	1903091	0	0	0	0
chr20	1903091	1903092	0	0	0	0
chr20	1903092	1903093	0	0	0	0
chr20	1903093	1903094	0	0	0	0
chr20	1903094	1903095	0	0	1	0
chr20	1903095	1903096	0	0	0	0
CCR5-S1
chr3	46414525	46414526	0	0	0	1
chr3	46414526	46414527	0	0	0	1
chr3	46414527	46414528	0	0	0	1
chr3	46414528	46414529	0	29	0	0
chr3	46414529	46414530	0	0	0	0
chr3	46414530	46414531	0	0	0	0
chr3	46414531	46414532	0	0	0	1
chr3	46414532	46414533	0	0	0	0
chr3	46414533	46414534	0	0	0	0
chr3	46414534	46414535	0	0	0	1
chr3	46414535	46414536	0	0	0	0
chr3	46414536	46414537	0	1	0	0
chr3	46414537	46414538	0	193	0	0
chr3	46414538	46414539	0	0	0	2
chr3	46414539	46414540	0	0	0	1
chr3	46414540	46414541	0	181	0	1
chr3	46414541	46414542	0	161	0	341
chr3	46414542	46414543	0	105	0	1
chr3	46414543	46414544	0	9	0	213
chr3	46414544	46414545	0	36	0	101
chr3	46414545	46414546	0	161	0	0
chr3	46414546	46414547	0	0	8	128
chr3	46414547	46414548	0	0	0	0
chr3	46414548	46414549	51	2	252	0
chr3	46414549	46414550	22	0	6	174
chr3	46414550	46414551	0	0	0	0
chr3	46414551	46414552	0	110	0	0
CD47-S2
chr3	107799147	107799148	0	0	0	0
chr3	107799148	107799149	0	0	0	0
chr3	107799149	107799150	0	44	0	0
chr3	107799150	107799151	0	91	0	0
chr3	107799151	107799152	0	0	0	0
chr3	107799152	107799153	108	0	0	0
chr3	107799153	107799154	0	0	0	0
chr3	107799154	107799155	0	0	0	0
chr3	107799155	107799156	0	0	0	0
chr3	107799156	107799157	0	0	0	0
chr3	107799157	107799158	0	0	0	0
chr3	107799158	107799159	0	0	0	0
chr3	107799159	107799160	0	0	0	0
chr3	107799160	107799161	0	0	0	0
chr3	107799161	107799162	0	0	0	0
chr3	107799162	107799163	0	0	0	0
chr3	107799163	107799164	0	0	0	0
chr3	107799164	107799165	0	0	0	0
chr3	107799165	107799166	0	0	0	0
chr3	107799166	107799167	0	0	0	0
chr3	107799167	107799168	0	0	0	0
chr3	107799168	107799169	0	0	0	0
chr3	107799169	107799170	0	0	0	0
chr3	107799170	107799171	0	0	0	0
chr3	107799171	107799172	0	0	0	0
chr3	107799172	107799173	0	0	0	0
chr3	107799173	107799174	0	0	0	0
CTLA4-S1
chr2	204733603	204733604	0	0	0	0
chr2	204733604	204733605	0	0	0	0
chr2	204733605	204733606	0	0	0	0
chr2	204733606	204733607	0	0	0	0
chr2	204733607	204733608	0	0	0	0
chr2	204733608	204733609	0	4	0	0
chr2	204733609	204733610	0	0	0	0
chr2	204733610	204733611	0	0	0	0
chr2	204733611	204733612	0	0	0	0
chr2	204733612	204733613	0	0	0	1
chr2	204733613	204733614	0	0	0	0
chr2	204733614	204733615	0	0	0	0
chr2	204733615	204733616	0	0	0	0
chr2	204733616	204733617	0	0	0	0
chr2	204733617	204733618	0	0	0	0
chr2	204733618	204733619	0	0	0	217
chr2	204733619	204733620	0	47	0	0
chr2	204733620	204733621	0	10	0	18
chr2	204733621	204733622	0	2	0	95
chr2	204733622	204733623	0	150	0	96
chr2	204733623	204733624	0	0	0	0
chr2	204733624	204733625	0	0	1	0
chr2	204733625	204733626	196	0	133	0
chr2	204733626	204733627	148	0	489	0
chr2	204733627	204733628	173	0	329	108
chr2	204733628	204733629	1	0	110	0
chr2	204733629	204733630	209	0	77	0
CXCR4-S2
chr2	136873195	136873196	0	0	0	0
chr2	136873196	136873197	0	0	0	0
chr2	136873197	136873198	0	0	0	0
chr2	136873198	136873199	0	0	0	0
chr2	136873199	136873200	0	0	0	0
chr2	136873200	136873201	0	0	0	0
chr2	136873201	136873202	0	0	0	0
chr2	136873202	136873203	0	0	0	0
chr2	136873203	136873204	0	0	0	0
chr2	136873204	136873205	0	0	0	0
chr2	136873205	136873206	0	0	0	0
chr2	136873206	136873207	0	0	0	0
chr2	136873207	136873208	0	0	0	0
chr2	136873208	136873209	0	0	0	0
chr2	136873209	136873210	0	0	0	0
chr2	136873210	136873211	0	0	0	0
chr2	136873211	136873212	0	417	0	226
chr2	136873212	136873213	0	0	0	0
chr2	136873213	136873214	0	9	0	5
chr2	136873214	136873215	0	1	0	0
chr2	136873215	136873216	2	0	0	50
chr2	136873216	136873217	55	153	0	90
chr2	136873217	136873218	40	9	110	39
chr2	136873218	136873219	195	0	182	42
chr2	136873219	136873220	106	0	1	0
chr2	136873220	136873221	2	3	0	28
chr2	136873221	136873222	11	0	2	0
DNMT1-S7
chr19	10244593	10244594	0	1	0	0
chr19	10244594	10244595	109	179	149	1
chr19	10244595	10244596	0	0	0	93
chr19	10244596	10244597	232	0	0	1
chr19	10244597	10244598	1	0	111	0
chr19	10244598	10244599	0	0	0	0
chr19	10244599	10244600	1	0	144	0
chr19	10244600	10244601	197	0	5	0
chr19	10244601	10244602	120	0	245	0
chr19	10244602	10244603	163	0	154	0
chr19	10244603	10244604	163	0	175	0
chr19	10244604	10244605	1	0	1	0
chr19	10244605	10244606	0	0	7	0
chr19	10244606	10244607	0	0	0	0
chr19	10244607	10244608	0	0	0	0
chr19	10244608	10244609	0	0	0	0
chr19	10244609	10244610	0	0	0	0
chr19	10244610	10244611	0	0	0	0
chr19	10244611	10244612	0	0	0	0
chr19	10244612	10244613	0	0	0	0
chr19	10244613	10244614	0	0	0	0
chr19	10244614	10244615	0	0	0	0
chr19	10244615	10244616	0	0	0	0
chr19	10244616	10244617	0	0	0	0
chr19	10244617	10244618	0	0	0	0
chr19	10244618	10244619	0	0	0	0
chr19	10244619	10244620	0	0	0	0
HBG-S4
chr11	5276380	5276381	11	0	1	0
chr11	5276381	5276382	0	0	5	0
chr11	5276382	5276383	18	0	0	0
chr11	5276383	5276384	0	1	79	0
chr11	5276384	5276385	0	0	0	0
chr11	5276385	5276386	0	0	0	0
chr11	5276386	5276387	276	0	0	0
chr11	5276387	5276388	0	0	0	0
chr11	5276388	5276389	424	0	123	0
chr11	5276389	5276390	0	0	0	0
chr11	5276390	5276391	17	0	99	0
chr11	5276391	5276392	17	0	30	0
chr11	5276392	5276393	0	0	2	0
chr11	5276393	5276394	0	0	0	0
chr11	5276394	5276395	0	0	0	0
chr11	5276395	5276396	0	0	0	0
chr11	5276396	5276397	0	0	1	0
chr11	5276397	5276398	0	0	0	0
chr11	5276398	5276399	0	0	0	0
chr11	5276399	5276400	0	0	0	0
chr11	5276400	5276401	0	0	0	0
chr11	5276401	5276402	0	0	0	0
chr11	5276402	5276403	0	0	0	0
chr11	5276403	5276404	0	0	0	0
chr11	5276404	5276405	0	0	0	0
chr11	5276405	5276406	0	0	0	0
chr11	5276406	5276407	0	0	1	0
IL1RN-S1
chr2	113875316	113875317	9	0	0	3
chr2	113875317	113875318	6	109	73	107
chr2	113875318	113875319	0	3	1	1
chr2	113875319	113875320	103	2	0	184
chr2	113875320	113875321	29	361	0	249
chr2	113875321	113875322	5	111	9	103
chr2	113875322	113875323	74	165	12	0
chr2	113875323	113875324	135	0	33	0
chr2	113875324	113875325	115	0	0	0
chr2	113875325	113875326	386	0	3	0
chr2	113875326	113875327	15	0	0	0
chr2	113875327	113875328	232	0	0	0
chr2	113875328	113875329	0	0	0	0
chr2	113875329	113875330	1	0	0	0
chr2	113875330	113875331	0	0	0	0
chr2	113875331	113875332	0	0	0	0
chr2	113875332	113875333	0	0	0	0
chr2	113875333	113875334	0	0	0	0
chr2	113875334	113875335	0	0	0	0
chr2	113875335	113875336	0	0	0	0
chr2	113875336	113875337	0	0	0	0
chr2	113875337	113875338	0	0	0	0
chr2	113875338	113875339	0	0	0	0
chr2	113875339	113875340	0	0	0	0
chr2	113875340	113875341	0	0	0	0
chr2	113875341	113875342	0	0	0	0
chr2	113875342	113875343	0	0	0	0
MYOD-S1
chr11	17741071	17741072	0	0	0	0
chr11	17741072	17741073	0	0	0	0
chr11	17741073	17741074	0	0	0	0
chr11	17741074	17741075	0	0	0	0
chr11	17741075	17741076	0	0	0	0
chr11	17741076	17741077	0	0	0	0
chr11	17741077	17741078	0	0	0	0
chr11	17741078	17741079	0	0	0	0
chr11	17741079	17741080	0	0	0	0
chr11	17741080	17741081	0	0	0	0
chr11	17741081	17741082	0	0	0	0
chr11	17741082	17741083	0	0	0	0
chr11	17741083	17741084	0	0	0	0
chr11	17741084	17741085	0	0	0	0
chr11	17741085	17741086	0	0	0	0
chr11	17741086	17741087	0	0	0	0
chr11	17741087	17741088	0	0	0	0
chr11	17741088	17741089	0	0	0	6
chr11	17741089	17741090	0	16	0	0
chr11	17741090	17741091	0	0	1	0
chr11	17741091	17741092	0	0	0	1
chr11	17741092	17741093	127	0	376	0
chr11	17741093	17741094	536	0	260	0
chr11	17741094	17741095	168	0	459	0
chr11	17741095	17741096	86	0	217	0
chr11	17741096	17741097	42	0	45	0
chr11	17741097	17741098	132	0	13	0
PD1-S1
chr2	242799734	242799735	0	0	0	0
chr2	242799735	242799736	0	0	0	0
chr2	242799736	242799737	0	0	0	0
chr2	242799737	242799738	0	0	0	0
chr2	242799738	242799739	0	0	0	0
chr2	242799739	242799740	0	0	0	0
chr2	242799740	242799741	0	0	0	0
chr2	242799741	242799742	0	0	0	0
chr2	242799742	242799743	0	0	0	0
chr2	242799743	242799744	0	1	0	0
chr2	242799744	242799745	0	0	0	0
chr2	242799745	242799746	0	0	0	0
chr2	242799746	242799747	0	0	0	0
chr2	242799747	242799748	0	0	0	0
chr2	242799748	242799749	0	0	0	0
chr2	242799749	242799750	0	2	0	88
chr2	242799750	242799751	0	66	0	7
chr2	242799751	242799752	0	42	0	43
chr2	242799752	242799753	0	10	0	19
chr2	242799753	242799754	0	0	0	0
chr2	242799754	242799755	0	0	0	0
chr2	242799755	242799756	0	0	4	1
chr2	242799756	242799757	547	111	564	0
chr2	242799757	242799758	405	103	338	0
chr2	242799758	242799759	139	38	485	12
chr2	242799759	242799760	175	0	2	109
chr2	242799760	242799761	0	0	150	180
RUNX1-S1
chr21	37371825	37371826	0	1	0	0
chr21	37371826	37371827	0	0	0	0
chr21	37371827	37371828	0	1	0	0
chr21	37371828	37371829	0	0	0	0
chr21	37371829	37371830	0	0	0	0
chr21	37371830	37371831	0	2	0	0
chr21	37371831	37371832	0	0	0	0
chr21	37371832	37371833	0	0	0	0
chr21	37371833	37371834	0	0	0	0
chr21	37371834	37371835	0	0	0	1
chr21	37371835	37371836	0	0	0	0
chr21	37371836	37371837	0	0	0	0
chr21	37371837	37371838	0	0	0	1
chr21	37371838	37371839	0	0	0	0
chr21	37371839	37371840	0	0	0	0
chr21	37371840	37371841	0	0	0	0
chr21	37371841	37371842	0	0	0	0
chr21	37371842	37371843	0	128	0	192
chr21	37371843	37371844	0	2	0	79
chr21	37371844	37371845	0	0	0	0
chr21	37371845	37371846	0	60	1	8
chr21	37371846	37371847	0	98	0	53
chr21	37371847	37371848	140	0	221	1
chr21	37371848	37371849	198	8	1	6
chr21	37371849	37371850	0	106	102	0
chr21	37371850	37371851	0	89	107	0
chr21	37371851	37371852	149	0	1	0
SIRPa-S2
chr20	1902670	1902671	0	0	0	0
chr20	1902671	1902672	0	0	0	0
chr20	1902672	1902673	0	0	0	0
chr20	1902673	1902674	0	0	0	0
chr20	1902674	1902675	0	1	0	0
chr20	1902675	1902676	0	0	0	0
chr20	1902676	1902677	0	0	0	0
chr20	1902677	1902678	0	0	0	0
chr20	1902678	1902679	0	0	0	0
chr20	1902679	1902680	0	0	0	0
chr20	1902680	1902681	0	0	0	0
chr20	1902681	1902682	0	1	0	0
chr20	1902682	1902683	0	0	0	0
chr20	1902683	1902684	0	0	0	12
chr20	1902684	1902685	0	1	0	0
chr20	1902685	1902686	0	0	0	0
chr20	1902686	1902687	0	86	0	1
chr20	1902687	1902688	0	95	0	0
chr20	1902688	1902689	0	2	0	9
chr20	1902689	1902690	0	28	0	1
chr20	1902690	1902691	0	2	0	61
chr20	1902691	1902692	0	0	114	0
chr20	1902692	1902693	0	0	0	1
chr20	1902693	1902694	0	0	0	0
chr20	1902694	1902695	0	1	0	0
chr20	1902695	1902696	0	86	0	0
chr20	1902696	1902697	0	0	0	118
