# Supplementary material for: Tag-seq: a convenient and scalable method for genome-wide specificity assessment of CRISPR/Cas nucleases
Source: Commun Biol. 2021 Jul 2;4:830. doi: 10.1038/s42003-021-02351-3 (PMC8253812; doi:10.1038/s42003-021-02351-3)
Supplement: Supplementary file 4 — Supplementary Data 1-4 [file 42003_2021_2351_MOESM4_ESM.zip › Supplementary Data 1.xlsx]

## Sheet: Sheet1
Supplementary Data 1. Comparison of the methods for mapping DNA double-strand breaks.
Category	Method	Detection	Improvement	Main features	Advantages	Disadvantages
Cell-Free methods	Digenome-seq1	Direct, In vitro	_	In vitro digestion of gDNA with nucleases before WGS	Can be applied to any sample, very sensitive	Costly, in vitro cutting sites may not be cleavage in vivo
	Dig-seq2	Direct, In vitro	Increased specificity (vs Digenome-seq)	Optimized Digenome-seq using chromatin DNA rather than histone-free DNA	Can eliminate the false positives results affected by chromatin	Costly, in vitro cutting sites may not be cleavage in vivo
	CIRCLE-seq3	Direct, In vitro	Increased sensitivity (vs Digenome-seq)	Optimized Digenome-seq by making gDNA into a circle before nuclease digestion	Eliminate the high background of random reads in Digenome-seq	False positives, in vitro cutting sites may not be cleavage in vivo
	CHANGE-seq4	Direct, In vitro	Increased for high-throughput (vs CIRCLE-seq)	Optimized CIRCLE-seq by using the Tn5 for tagmentation	Using tagmentation-based technique for high-throughput detection DSBs in vitro	False positives, in vitro cutting sites may not be cleavage in vivo
	SITE-seq5	Direct, In vitro	Increased sensitivity and specificity (VS Digenome-seq)	In vitro digestion of gDNA by nucleases and biotinylated adapters ligation	More specific than Digenome-seq with minimal read depth	False positives, in vitro cut sites may not be cleavage in vivo
Cell-Based methods	WGS6	Direct, In vivo	_	Identified DSBs by tracing the indels compared to the reference	Easily perform	Costly, low sensitivity
	BLESS7	Direct, In vivo	_	DSBs captured by in situ ligation with biotinylated adapters	A direct detection method, no exogenous DNA is introduced into cells	Large number of input cells, labor-intensive, high background, low sensitivity
	DSB-Capture8	Direct, In vivo	Increased sensitivity (vs BLESS)	Optimized BLESS with A-tailing and modified adapters	Enhance data yield and quality, superior sensitivity compared to BLESS	Large number of input cells, labor-intensive
	End-seq9	Direct, In vivo	Increased sensitivity and versatility (vs BLESS)	DSBs captured by in situ ligation with biotinylated adapters in agarose plugs	Provide information about end structure of DSBs in various tissues and organisms	Large number of input cells, labor-intensive
	BLISS10	Direct, In vivo	Increased sensitivity and practicality (vs BLESS)	Optimized BLESS with adapters containing T7 promoter for reducing input cells	Significantly reduce input cells, samples can be cells and tissues	Time-consuming, labor-intensive
	ChIP-seq11	Indirect, In vivo	_	Captured the chromatin interaction with DSBs markers, γH2AX	Easily perform, displaying the direct binding sites interaction with γH2AX	Depends on the antibody, low sensitivity
	DISCOVER-Seq12	Indirect, In vivo	_	Captured the chromatin interaction with DSBs markers, MRE11	Can be applied in primary cells and in vivo organisms	Depends on the antibody, low sensitivity
	IDLV capture13	Indirect, In vivo	_	Profiled DSBs by tracing the integrated IDLV	Can identify DSBs that occur in living cells	Depends on the activity of NHEJ, low sensitivity
	GUIDE-seq14	Indirect, In vivo	Increased sensitivity (vs IDLV capture)	Identified DSBs by tracing the dsODN integration through NHJE	Highly sensitive and quite convenient	Depends on the activity of NHEJ
	iGUIDE15	Indirect, In vivo	Increased specificity (vs GUIDE-seq)	Improved GUIDE-seq by modifying the dsODN and primers	Can filter the mispriming events in GUIDE-seq	Depends on the activity of NHEJ
	TTISS16	Indirect, In vivo	Increased the detection scale and accessibility (vs GUIDE-seq)	Improved GUIDE-seq by using Tn5 for fragmentation	Using tagmentation-based technique for high-throughput detection DSBs	Depends on the activity of NHEJ
	Tag-seq [This paper]	Indirect, In vivo	Simplified the workflow and extended its applications (vs GUIDE-seq)	A streamlined sequencing method for CRISPR-Cas systems off-target effcets dectetion	Providing a easy alternative method for the detection of the DSBs sites	Depends on the activity of NHEJ
Supplementary References
1. Kim D, et al. Digenome-seq: genome-wide profiling of CRISPR-Cas9 off-target effects in human cells. Nature methods 12, 237-243, 231 p following 243 (2015).
2. Kim D, Kim JS. DIG-seq: a genome-wide CRISPR off-target profiling method using chromatin DNA. Genome Res 28, 1894-1900 (2018).
3. Tsai SQ, Nguyen NT, Malagon-Lopez J, Topkar VV, Aryee MJ, Joung JK. CIRCLE-seq: a highly sensitive in vitro screen for genome-wide CRISPR-Cas9 nuclease off-targets. Nature methods 14, 607-614 (2017).
4. Lazzarotto CR, et al. CHANGE-seq reveals genetic and epigenetic effects on CRISPR-Cas9 genome-wide activity. Nature biotechnology 38, 1317-1327 (2020).
5. Cameron P, et al. Mapping the genomic landscape of CRISPR-Cas9 cleavage. Nature methods 14, 600-606 (2017).
6. Smith C, et al. Whole-genome sequencing analysis reveals high specificity of CRISPR/Cas9 and TALEN-based genome editing in human iPSCs. Cell stem cell 15, 12-13 (2014).
7. Crosetto N, et al. Nucleotide-resolution DNA double-strand break mapping by next-generation sequencing. Nature methods 10, 361-365 (2013).
8. Lensing SV, Marsico G, Hansel-Hertsch R, Lam EY, Tannahill D, Balasubramanian S. DSBCapture: in situ capture and sequencing of DNA breaks. Nature methods 13, 855-857 (2016).
9. Canela A, et al. DNA Breaks and End Resection Measured Genome-wide by End Sequencing. Mol Cell 63, 898-911 (2016).
10. Yan WX, et al. BLISS is a versatile and quantitative method for genome-wide profiling of DNA double-strand breaks. Nat Commun 8, 15058 (2017).
11. Iacovoni JS, et al. High-resolution profiling of gammaH2AX around DNA double strand breaks in the mammalian genome. The EMBO journal 29, 1446-1457 (2010).
12. Wienert B, et al. Unbiased detection of CRISPR off-targets in vivo using DISCOVER-Seq. Science 364, 286-289 (2019).
13. Wang X, et al. Unbiased detection of off-target cleavage by CRISPR-Cas9 and TALENs using integrase-defective lentiviral vectors. Nature biotechnology 33, 175-178 (2015).
14. Tsai SQ, et al. GUIDE-seq enables genome-wide profiling of off-target cleavage by CRISPR-Cas nucleases. Nature biotechnology 33, 187-197 (2015).
15. Nobles CL, et al. iGUIDE: an improved pipeline for analyzing CRISPR cleavage specificity. Genome biology 20, 14 (2019).
16.Schmid-Burgk JL, et al. Highly Parallel Profiling of Cas9 Variant Specificity. Mol Cell, (2020).
